# Supplementary material for: Novel Anthraquinone Derivatives and Their Complexes with Metal Ions with Anticancer Activity: Structure/Redox and Chelation Activity Correlations
Source: Pharmaceuticals (Basel). 2024 Dec 19;17(12):1717. doi: 10.3390/ph17121717 (PMC11678833; doi:10.3390/ph17121717)
Supplement: Supplementary file 1 [file pharmaceuticals-17-01717-s001.zip]

Archive with 1 entries (1 files):
- pharmaceuticals-3332465-supplementary.pdf
